# Supplementary material for: A framework for the evaluation of patients with congenital facial weakness
Source: Orphanet J Rare Dis. 2021 Apr 7;16:158. doi: 10.1186/s13023-021-01736-1 (PMC8028830; doi:10.1186/s13023-021-01736-1)
Supplement: Supplementary file 1 — Additional file 1. Clinical Features of CFW Disorders. [file 13023_2021_1736_MOESM1_ESM.xlsx]

## Sheet: Sheet1
Clinical Features by Organ System	HPO Term	Athabaskan brainstem dysgenesis syndrome/ Bosley-Salih-Alorainy syndrome	Congenital fibrosis of the extraocular muscles 3A with or without extraocular involvement1	CHARGE syndrome	Hereditary congenital facial paresis type 3	Moebius syndrome2	Oculo-auriculo-vertebral spectrum		Congenital myasthenic syndrome 9 associated with acetylcholine receptor deficiency	Congenital myasthenic syndrome 10	Congenital myasthenic syndrome 11 associated with acetylcholine receptor deficiency		Carey-Fineman-Ziter syndrome	Central core disease/ Multiminicore disease		Centronuclear/myotubular myopathy			Congenital myopathy- Zaharieva et al [2016]3	Facioscapulohumeral muscular dystrophy		Myotonic dystrophy, type 1	Native American myopathy	Nemaline myopathy					ZC4H2-associated rare disorders		Asymmetric crying facies4	KAT6B disorders	Marden-Walker syndrome5	Nablus mask-like facial syndrome
Gene		HOXA1	TUBB3	CHD7	HOXB1	PLXND1, REV3L	N/A		MUSK	DOK7	RAPSN		MYMK	RYR1	SEPN1	BIN1	DNM2	MTM1	SCN4A	DUX4	SMCHD1	DMPK	STAC3	ACTA1	KLHL40	NEB	TPM2	TPM3	ZC4H2		22q11	KAT6B	PIEZO2	8q22.1
Mode of Inheritance		AR	AD	AD	AR	IC; AR (rare)	IC; AD (rare)		AR	AR	AR		AR	AD , AR	AD, AR	AR	AD	XLR	AR	AD	AD	AD	AR	AD, AR	AR	AR	AD	AD, AR	XLR		IC; AD	AD	IC; AD	AD
Craniofacial
Head
Microcephaly	HP:0000252			✗									✗										✗						✗			✗	✗	✗
Macrocephaly	HP:0000256	✗											✗					✗
Face
Facial asymmetry	HP:0000324						✗
Facial palsy	HP:0010628, HP:0007188, HP:0430025, HP:0030319	✗	✗	✗	✗	✗	✗		✗	✗	✗		✗	✗	✗	✗	✗	✗	✗	✗	✗	✗	✗	✗	✗	✗	✗	✗	✗		✗	✗	✗	✗
Mask-like facies	HP:0000298	✗	✗	✗	✗	✗							✗							✗	✗	✗	✗				✗	✗				✗	✗	✗
Malar flattening	HP:0000272		✗	✗	✗	✗	✗						✗					✗					✗
Micrognathia	HP:0000347			✗	✗	✗	✗				✗		✗						✗				✗	✗			✗		✗		✗	✗	✗	✗
Pierre-Robin sequence	HP:0000201												✗																✗				✗	✗
Ears
Low set ears	HP:0000369				✗	✗					✗		✗										✗		✗	✗			✗		✗	✗	✗	✗
Hearing impairment	HP:0000365	✗		✗	✗		✗						✗		✗					✗	✗		✗									✗
Defective vestibular system	HP:0001751	✗		✗
Microtia	HP:0008551						✗
Structural abnormalities of the inner ear	HP:0000359	✗		✗
External ear malformations	HP:0000356			✗	✗	✗	✗																											✗
Eyes
Abduction palsy, usually bilateral	HP:0000634	✗				✗
Blepharophimosis	HP:0000581						✗																									✗	✗	✗
Colobomas	HP:0000589			✗			✗
Horizontal gaze palsy	HP:0007817	✗	✗			✗
Congenital fibrosis of the extraocular muscles	HP:0001491		✗
Epicanthal folds	HP:0000286				✗	✗							✗																			✗	✗
Lacrimal duct defects	HP:0000614			✗		✗
Ophthalmoplegia	HP:0000602	✗	✗			✗			✗	✗			✗ (mild)	✗	✗	✗	✗	✗	✗			✗			✗				✗
Microphthalmia	HP:0000568			✗			✗																										✗
Ptosis	HP:0000508		✗	✗	✗				✗	✗	✗		✗		✗	✗	✗	✗	✗				✗				✗		✗			✗	✗
Strabismus	HP:0000486		✗		✗	✗	✗																						✗				✗
Retinal telangiectasia	HP:0008046																			✗
Cataracts	HP:0007787																					✗
Nose
Depressed nasal bridge	HP:0005280				✗	✗																										✗		✗
Bulbous nose	HP:0000414												✗																			✗
Choanal atresia	HP:0000453			✗
Anosmia	HP:0004408		✗	✗
Mouth
Orofacial cleft	HP:0000175			✗		✗	✗						✗		✗								✗			✗					✗	✗	✗
High-arched palate	HP:0000218			✗		✗					✗		✗		✗	✗		✗	✗				✗	✗		✗	✗	✗	✗		✗	✗	✗	✗
Tongue hypoplasia	HP:0010295					✗							✗										✗
Bulbar weakness	HP:0001283	✗							✗	✗	✗		✗	✗	✗								✗	✗			✗	✗
Vocal cord paralysis	HP:0001605		✗
Teeth
Teeth defects	HP:0006482					✗																									✗	✗		✗
Cardiovascular
Heart
Structural heart defects	HP:0001627	✗		✗		✗	✗																								✗	✗
Cardiomyopathy	HP:0001638														✗	✗						✗		✗			✗					✗
Vascular
Abnormalities of carotid, cerebral, large vessels	HP:0002564	✗																		✗	✗										✗
Respiratory
Central hypoventilation	HP:0007110	✗
Rib anomalies	HP:0000772			✗		✗
Aplasia of the pectoralis major muscle	HP:0009751					✗
Respiratory insufficiency	HP:0002093								✗	✗	✗		✗	✗	✗	✗	✗	✗	✗	✗	✗	✗	✗	✗	✗	✗	✗	✗	✗		✗
Gastrointestinal
Chewing/swallowing difficulties	HP:0008872		✗	✗	✗	✗					✗		✗		✗			✗	✗			✗	✗	✗	✗	✗	✗	✗	✗			✗	✗
Cyclic vomiting	N/A		✗
Dysphagia	HP:0002015		✗	✗	✗	✗			✗	✗	✗		✗		✗			✗	✗			✗	✗	✗	✗	✗	✗	✗	✗			✗	✗
GI atresia	HP:0002023			✗
Genitourinary
Cryptorchidism	N/A			✗									✗		✗		✗	✗					✗									✗	✗	✗
Horseshoe kidney	HP:0000085			✗
Skeletal
Arthrogryposis	HP:0002804		✗								✗		✗	✗	✗				✗				✗	✗	✗	✗	✗	✗	✗		✗		✗	✗
Brachydactyly	HP:0001156			✗
Limb deformities	HP:0040064			✗		✗
Hand deformities	HP:0001155			✗		✗																							✗			✗
Pes planus	HP:0001763					✗							✗	✗					✗
Scoliosis	HP:0002650			✗					✗				✗	✗		✗			✗				✗	✗		✗	✗	✗	✗				✗
Syndactyly	HP:0006101
Talipes equinovarus	HP:0001762					✗							✗	✗	✗	✗			✗				✗			✗			✗			✗	✗
Vertebral anomalies	HP:0003468			✗			✗
Neurologic
CNS
Cranial nerve paralysis	HP:0006824	✗	✗	✗	✗	✗	✗
Delayed motor milestones	HP:0001270	✗	✗	✗		✗			✗		✗		✗	✗	✗	✗	✗	✗	✗			✗	✗	✗	✗	✗	✗	✗	✗			✗	✗	✗
Hypotonia	HP:0001290		✗	✗		✗			✗		✗		✗		✗	✗	✗	✗	✗			✗		✗	✗	✗	✗	✗	✗			✗	✗	✗
Intellectual impairment	HP:0001249	✗	✗	✗			✗ (variable)								✗	✗		✗		✗ (variable)		✗	✗						✗		✗	✗	✗	✗
Peripheral neuropathy	HP:0009830		✗												✗		✗
Poor or absent speech	HP:0000750	✗	✗	✗	✗	✗										✗		✗	✗										✗			✗	✗	✗
Seizures	HP:0001250					✗												✗		✗									✗				✗
Behavioral/Psychiatric
Autistic features	HP:0000717	✗		✗		✗																✗
Sleep disturbances	HP:0002360	✗				✗																✗
Muscle
Myopathy	HP:0003198								✗	✗	✗		✗	✗	✗	✗	✗	✗	✗	✗	✗	✗	✗	✗	✗	✗	✗	✗	✗
Malignant hyperthermia	HP:0002047													✗			✗						✗
Endocrine
Hypothyroidism	HP:0000821			✗																												✗
Hypogonadism	HP:0000135		✗	✗		✗																✗
Growth delay	HP:0001510			✗									✗		✗														✗		✗
Parathyroid hypoplasia	HP:0000829			✗
Immunology
Thymic hypoplasia	HP:0000778			✗																											✗
	Neurogenic CFW
	Neuromuscular CFW
	Myopathic CFW
	Mixed/unknown CFW
1The name listed in OMIM is Congenital fibrosis of the extraocular muscles 3A with or without extraocular involvement; however, extraocular muscle involvement is required for the diagnosis.
2Identification of potentially pathogenic variants in PLXND1 or REV3L for Moebius syndrome is extremely rare.
3Zaharieva et al [2016], PMID=26700687.
4Some cases of asymmetric crying facies are associated with 22q11 deletion.
5Identification of potentially pathogenic variants in PIEZO2 is extremely rare for Marden-Walker syndrome.
